# Supplementary material for: Increased Vertical Impact Forces and Altered Running Mechanics with Softer Midsole Shoes
Source: PLoS One. 2015 Apr 21;10(4):e0125196. doi: 10.1371/journal.pone.0125196 (PMC4405580; doi:10.1371/journal.pone.0125196)
Supplement: S1 File — Mean vertical impact peak, apparent ankle stiffness, and apparent knee stiffness for the three midsole shoes (soft, medium, hard) for each of the 93 participants in this study as well as the participant age, height, and weight. (XLSX) [file pone.0125196.s001.xlsx]

## Sheet: Sheet1
					Vertical Impact Peak [BW]			Apparent Ankle Stiffness [BWm/◦ x10-2]			Apparent Knee Stiffness [BWm/◦ x10-2]
Age	Age Group	Gender	Height	Weight	Soft	Medium	Hard	Soft	Medium	Hard	Soft	Medium	Hard
20	1	M	173	61	1.26224	1.38823	1.34381	2.33253	2.00996	2.16257	0.893822	0.833309	0.861807
20	1	M	165	68	1.85822	1.9687	1.83791	2.00199	1.9856	1.82052	0.555249	0.479373	0.506172
16	1	M	178	55	1.40099	1.50317	1.60121	1.71832	1.6265	1.52556	0.815991	0.691642	0.734747
19	1	M	180	82	1.87975	1.71277	1.63939	2.19994	2.10503	1.89617	1.01945	0.91366	0.917076
18	1	M	173	68	1.68601	1.38254	1.31411	1.9697	2.36708	1.67049	0.99672	0.742189	0.926696
20	1	M	188	89	1.35593	1.41406	1.13409	2.58208	2.62038	2.10626	1.02215	0.968564	1.08091
16	1	M	182	60	1.81171	1.72098	1.45998	1.68578	1.91672	1.58664	1.05511	1.06641	0.98243
17	1	M	175	75	1.20816	1.73728	1.27674	2.39243	2.08726	2.07154	0.9513	0.851681	0.865984
17	1	M	183	78	1.42039		1.26771	2.90877	2.69181	2.30579	1.27742	1.23564	1.24448
16	1	M	177	64	1.42847	1.17761	1.25091	1.80322	1.75037	1.59759	0.811568	0.900761	0.859638
17	1	M	178	61	1.52456	1.66848	1.39587	2.22958	2.13106	2.11947	0.736229	0.756206	0.791542
16	1	M	185	71	1.63678	1.5508	1.32043	2.78083	2.57965	2.49935	1.18228	1.16783	1.27189
20	1	M	180	70	2.30417	2.11	2.0716	3.47016	3.00842	2.51522	0.965	0.935165	0.902454
27	2	M	180	80	1.56444	1.5211	1.61409	1.13092	1.19012	1.20372	0.935482	0.852652	0.954923
28	2	M	200	84	2.52977	2.34768	2.0849	3.36903	3.35994	3.27088	0.975519	1.02264	1.10987
22	2	M	179	70	1.81875	1.57991	1.64542	2.47364	2.32263	2.0768	1.30331	1.3053	1.24225
25	2	M	179	78	1.52657	1.55655	1.31322	1.9214	1.86968	1.7334	1.10737	0.919266	0.980604
31	2	M	182	84	1.76968	1.92644	1.75884	2.81113	2.0792	1.75317	0.851419	0.672966	0.698931
21	2	M	183	75	1.64357	1.5869	1.53565	1.8916	1.80667	1.82957	1.02662	0.962287	0.879456
24	2	M	183	70	1.47509	1.4401	1.35965	1.67728	1.83136	1.85386	0.908961	1.02278	0.999487
26	2	M	181	86	1.49136	1.35046	1.42008	1.92365	1.74196	1.72232	0.683779	0.699827	0.670339
23	2	M	176	65	1.7525	1.70343	1.62849	1.69035	1.61782	1.56488	0.776811	0.774166	0.877078
35	2	M	165	60	2.06975	1.84863	1.686	3.16788	2.68269	2.78027	0.988452	1.17741	1.12812
31	2	M	174	67	1.91257	1.92228	1.70028	1.50646	1.28794	1.06856	0.860953	0.740136	0.789407
23	2	M	178	78	1.77496	1.77596	1.57334	2.33043	2.22091	2.38606	0.821617	0.73884	0.77266
23	2	M	180	77	1.50883	1.34003	1.0497	1.76828	1.54277	1.52416	1.18926	1.15016	1.13994
49	3	M	173	75	1.52565	1.48742	1.30689	1.89458	1.60905	1.67384	0.777899	0.761699	0.823801
48	3	M	178	77	1.91659	1.91004	1.95393	2.41284	2.36603	2.01403	0.777416	0.644105	0.647602
53	3	M	175	80	1.60156	1.53342	1.14786	1.30018	1.17998	1.16002	0.664818	0.557681	0.698168
45	3	M	174	74	1.61214	1.66165	1.59137	2.11349	1.99439	1.8284	0.976051	0.851589	0.866158
44	3	M	175	77	1.7672	1.58945	1.49003	2.55138	2.33861	2.23782	0.752251	0.770538	0.773459
38	3	M	172	80	1.48758	1.31166	1.24624	1.65964	1.43962	1.33453	1.00946	0.939509	1.07594
60	3	M	178	83	1.72358	1.60988	1.45911	1.73103	1.70675	1.6386	0.884455	0.793892	0.884851
50	3	M	186	91	1.62165	1.46117	1.53915	1.97376	1.71284	1.63377	0.746883	0.802184	0.757107
55	3	M	170	77	1.84095	1.54159	1.61977	1.66028	1.68929	1.7117	0.71236	0.669081	0.52417
53	3	M	170	77	1.66538	1.53155	1.35268	1.84729	1.72061	1.71717	0.532608	0.60596	0.599845
45	3	M	183	70	1.60935	1.54825	1.73807	1.90105	1.95666	2.01955	1.21026	1.02318	0.955181
76	4	M	180	77	1.40188	1.36915	1.16956	1.44807	1.49456	1.67402	0.799167	0.553172	0.601791
62	4	M	175	93	1.70807	1.68503	1.46451	1.93973	1.88422	1.89655	1.01384	0.933677	0.894251
62	4	M	168	66	1.96714	1.71867	1.58032	2.02052	2.01546	1.70168	1.11841	1.07405	1.15402
67	4	M	177	68	1.89655	1.92706	1.84082	1.94635	1.85483	1.57105	1.27045	1.16069	1.01666
73	4	M	183	73	1.51875	1.65294	1.75126	1.68659	1.80301	1.99074	1.50045	1.42697	1.69468
66	4	M	173	68	1.69502	1.59848	1.46938	2.44007	2.24392	1.97218	1.18923	1.07014	1.12148
64	4	M	175	75	1.94604	1.81946	1.94583	1.2038	1.03041	1.1097	0.897205	0.706752	0.784439
60	4	M	178	73	1.8898	1.79767	1.6997	2.11688	2.13525	2.19643	0.93384	1.08273	1.15976
71	4	M	160	63	1.84902	1.79859	1.7831	2.5211	2.41055	2.7194	0.478991	0.622982	0.706465
62	4	M	170	73	2.01725	1.85393	1.68859	2.40209	2.22299	2.06282	0.84222	0.872593	0.923094
20	1	F	173	60	1.97138	1.58322	1.55394	1.63656	1.71305	1.46394	1.25354	1.00642	1.06283
20	1	F	165	60	1.58512	1.83707	1.71108	1.62239	1.29331	1.36718	1.03043	0.71949	0.826761
16	1	F	165	59	1.41834	1.20009	1.07107	2.51697	2.50911	2.27155	1.08209	1.0632	0.996442
18	1	F	177	50	1.89298	1.84291	1.73502	2.03931	2.03091	1.77725	0.975977	0.923102	0.775276
16	1	F	160	53	1.49669	1.64647	1.43492	2.24625	1.95778	1.80325	0.829235	0.764708	0.77439
17	1	F	165	55	1.62918	1.68452	1.53382	1.17725	1.13171	1.14774	0.671777	0.537125	0.566832
17	1	F	168	64	1.47552	1.43818	1.32701	1.56397	1.67952	1.64211	0.968781	0.884411	0.982378
18	1	F	157	50	1.66985	1.55665	1.65775	2.12095	1.79926	1.83399	1.10357	0.924262	0.951746
18	1	F	165	64	1.68447	1.6696	1.51837	1.6709	1.51508	1.55658	0.952205	0.90959	0.958938
17	1	F	150	40.5	1.39339	1.32903	1.28913	2.28235	1.97304	1.65271	1.00178	0.88897	0.896585
19	1	F	165	57	2.09046	1.96362	1.72395	2.05216	1.61807	1.62578	0.954461	0.889017	0.950296
18	1	F	160	56	1.71472	1.63411	1.71122	2.19809	2.04974	2.44434	0.751818	0.789652	0.713549
28	2	F	168	59	1.43263	1.46265	1.28629	2.8339	2.43708	2.21136	1.1176	0.946665	0.908901
29	2	F	163	58	1.5794	1.69505	1.55212	2.14577	1.99836	2.23093	1.01866	0.848942	0.631575
22	2	F	188	77	1.53996	1.40649	1.3467	2.69409	2.39839	2.3296	1.32115	1.26666	1.24957
22	2	F	173	64	1.68761	1.54026	1.69149	3.42373	3.01614	3.36456	1.13586	1.13885	1.18573
31	2	F	163	59	1.56374	1.52564	1.53217	1.68821	1.61408	1.42258	0.730813	0.573967	0.57211
24	2	F	165	61	1.97412	2.03532	1.87357	2.7772	2.0911	1.8396	0.846468	0.672319	0.724206
22	2	F	155	50	1.19919	1.30736	1.35066	1.97086	2.23235	2.13664	0.787307	0.700389	0.683698
31	2	F	168	68	1.84002	1.79192	1.65205	1.52576	1.34471	1.27589	0.967547	0.748866	0.717041
26	2	F	165	60	1.58443	1.49385	1.36186	1.74059	1.66089	1.73451	0.875027	0.801256	0.827264
25	2	F	172	75	1.3623	1.29488		2.72092	2.66987	2.21486	1.39242	1.40418	1.24931
26	2	F	160	55		0.790601	1.15839	1.63041	1.54924	1.44877	0.802788	0.740088	0.783116
26	2	F	172	68	1.86123	1.82486	1.66405	2.97331	2.44803	2.40235	1.07208	0.951724	0.984136
52	3	F	159	55	1.67761	1.61579	1.49231	2.3835	2.07341	2.11107	0.672513	0.67177	0.706446
54	3	F	170	62	1.91842	1.7255	1.93906	2.22469	2.03708	2.0929	0.80965	0.725482	0.805121
60	3	F	155	61	2.01362	1.59814	1.50803	1.56838	1.52068	1.58849	0.886583	0.956412	0.893406
41	3	F	168	75	2.23656	2.03692	1.90069	1.66864	1.35564	1.38268	0.669891	0.646142	0.64712
50	3	F	170	73	1.70941	1.56607	1.60982	1.51089	1.42897	1.41552	1.06331	0.891949	0.927838
45	3	F	170	68	1.63916	1.62143	1.55153	1.75346	1.80863	1.6506	1.08314	1.00853	0.95198
53	3	F	163	52	1.35636	1.3265	1.15862	1.66561	1.25614	1.18144	1.04215	0.8582	0.896677
56	3	F	163	59	2.13244	1.84388	1.73439	2.54747	2.35807	2.00285	1.19906	1.01304	1.01958
45	3	F	170	64	2.14339	2.16109	1.98578	3.14416	2.97307	2.75555	1.10649	1.1039	1.06767
52	3	F	160	61	1.51617	1.49482	1.46923	1.58524	1.44105	1.50114	1.24942	0.980518	1.09323
48	3	F	168	87	1.87601	2.00257	1.67606	1.75973	1.74311	1.69787	1.47733	1.02159	0.784811
64	4	F	163	59	1.43463	1.33812	1.14852	2.27939	2.00088	1.93382	1.22371	1.4235	1.29518
69	4	F	163	53	1.98975	1.85819	1.93996	2.91474	2.33929	2.47988	0.781941	0.739077	0.658368
74	4	F	157	59	1.44876	1.59866	1.47715	0.829422	0.79661	0.739765	0.639264	0.40129	0.51233
65	4	F	161	50	2.00687	1.83282	1.85803	2.26175	2.07988	2.04235	1.05466	1.03864	1.19696
62	4	F	171	62	1.33557	1.25474	1.20857	2.07108	1.77155	1.89765	1.20728	1.00252	1.2463
66	4	F	156	54	1.58924	1.352	1.23866	2.45119	2.0916	2.23494	0.893725	0.839111	0.789259
60	4	F	155	50	1.43354	1.35053	1.25686	1.66914	1.67202	1.44158	0.860618	0.848814	0.937387
73	4	F	165	59	1.77184	1.78034	1.38622	1.83724	1.522	1.47465	0.571375	0.45783	0.452233
74	4	F	157	52	1.78053	1.61791	1.58245	1.96083	1.82146	1.70863	1.0221	0.857662	0.95871
62	4	F	165	54	1.79783	1.77825	1.75688	1.56226	1.47908	1.65056	1.05348	0.90189	0.990072
60	4	F	155	50	1.79921	1.56914	1.44083	1.96865	1.38008	1.37229	1.26816	1.16526	1.22598
